# Supplementary material for: The read-through transcription-mediated autoactivation circuit for virulence regulator expression drives robust type III secretion system 2 expression in Vibrio parahaemolyticus
Source: PLoS Pathog. 2024 Mar 27;20(3):e1012094. doi: 10.1371/journal.ppat.1012094 (PMC10971746; doi:10.1371/journal.ppat.1012094)
Supplement: S1 Data — (XLSX) [file ppat.1012094.s010.xlsx]

## Sheet: Fig 1B
mRNA relative expression
Strain	WT	ΔvtrA	ΔvtrB	WT	ΔvtrA	ΔvtrB
Condition	TDC-	TDC-	TDC-	TDC+	TDC+	TDC+
	0.0118535	0.00601272	0.00475161	1	0.00818085	0.228231
	0.00713747	0.00689048	0.0186929	1	0.00823999	0.186815
	0.0181518	0.023585	0.0226028	1	0.024907	0.279586

## Sheet: Fig 1C
mRNA relative expression
Strain	WT	ΔvtrB	ΔvtrB	ΔvtrAΔvtrB	ΔvtrAΔvtrB
Plasmid	p	p	pvtrB	p	pvtrB
	1	0.457335	0.757311	0.00902919	0.732731
	1	0.235593	1.01057	0.00952706	0.757073
	1	0.380894	1.07507	0.0148217	1.07874

## Sheet: Fig 1D
β-galactosidase activity
Strain	WT	ΔvtrA	ΔvtrB
	7259.38	159.091	7346.59
	8855.67	375	9096.53
	8618.81	270.619	8942.11

## Sheet: Fig 1E
β-galactosidase activity
Strain	ΔvtrAΔvtrB	ΔvtrAΔvtrB	ΔvtrAΔvtrB
Plasmid	p	pvtrA	pvtrB
	170.455	3936.44	122.642
	47.4138	3910.71	135
	-108.491	2976.92	-58.5938

## Sheet: Fig 3B
β-galactosidase activity
	Fragment 1		Fragment 2		Fragment 3		Fragment 4		Fragment 5		Fragment 6		Fragment 7		Fragment 8		Fragment 9		empty
Strain	WT	ΔvtrB	WT	ΔvtrB	WT	ΔvtrB	WT	ΔvtrB	WT	ΔvtrB	WT	ΔvtrB	WT	ΔvtrB	WT	ΔvtrB	WT	ΔvtrB	WT	ΔvtrB
	6943.75	3568.97	36.1842	79.2683	136.667	35.7143	310.897	567.647	6335.53	120.588	3666.67	497.126	4282.47	561.765	4859.76	898.256	10301.3	9869.44	57.4713	56.6667
	5302.2	6250	34.4828	53.3981	148.81	92.6966	322.785	423.684	7371.88	77.1277	2735.63	401.596	3778.41	453.804	4763.89	698.276	8913.27	8431.12	26.1628	66.8317
	9081.46	7803.57	49.3827	98.3146	83.3333	84.375	417.722	490.506	7740.13	136.628	6338.24	677.711	5379.31	612.637	6850	863.636	8677.42	6828.8	96.1538	147.59
									6287.79	77.7778
									6971.15	31.6092
									7250	107.143

## Sheet: Fig 5A
mRNA relative expression
	dnVPA1349			VPA1349			vtrB-5'UTR			vtrB			vopD2			vscJ2
Strain	POR-2	DT	ΔvtrB	POR-2	DT	ΔvtrB	POR-2	DT	ΔvtrB	POR-2	DT	ΔvtrB	POR-2	DT	ΔvtrB	POR-2	DT	ΔvtrB
	1	0.0367173	0.0103243	1	0.571682	0.00507139	1	0.289731	0.138212	1	0.236801	nd	1	0.40704	0.00521839	1	0.549962	1.81996e-07
	1	0.0142546	0.0142546	1	0.254846	0.0118547	1	0.415873	0.470929	1	0.680654	3.60828e-06	1	0.635627	0.00438442	1	0.775662	0.00204902
	1	0.100615	0.0200777	1	0.436766	0.0124021	1	0.133934	0.1488	1	0.227097	1.06681e-06	1	0.567206	0.00602838	1	0.593004	0.00185867
nd: not detected

## Sheet: Fig 6A
Cytotoxicity
Strain	POR-2	DT	ΔvtrB
	88.7108	nd	nd
	70.5473	1.32869	nd
	86.0521	12.631	nd
	89.86	13.5463	nd
nd: not detected

## Sheet: Fig 6B
FA ratio
Strain	Mock	POR-2	DT	ΔvtrB
	0.155556	0.466102	0.285714	0.097561
	0.090909	0.275	0.07	0.061538
	0.005319	0.5	0.258427	0.001015
	0.107692	0.416667	0.148936	0.1

## Sheet: S3B Fig
β-galactosidase activity
Plasmid	Empty	VPA1349-T	VPA1349-DT	Empty	VPA1349-T	VPA1349-DT
Condition	TDC-	TDC-	TDC-	TDC+	TDC+	TDC+
	14.881	5076.85	2220.11	-4.56204	4592.01	2211.83
	-37.2137	4964.91	1508.13	-42.2078	5257.29	1610.2
	-12.6953	4437.74	1241.07	-33.5498	4931.25	1716.33

## Sheet: S4B Fig
β-galactosidase activity
Plasmid	Empty	VPA1349T-HP	VPA1349T	rplLT	Empty	VPA1349T-HP	VPA1349T	rplLT
Condition	TDC-	TDC-	TDC-	TDC-	TDC+	TDC+	TDC+	TDC+
	-34.375	1905.59	644.487	39.0071	-40.404	3227.19	961.538	23.4082
	-61.674	3371.54	419.476	79.588	-5.60538	2072.99	553.261	53.1496
	-7.02247	2521.78	723.048	57.2289	4.21941	3390.1	676.471	85.5263

[truncated: 1 more sheets: S5B Fig]
